# Supplementary material for: An Angle-Independent Multi-Color Display Electro-Responsive Hydrogel Film
Source: Gels. 2023 Jul 12;9(7):568. doi: 10.3390/gels9070568 (PMC10379048; doi:10.3390/gels9070568)
Supplement: Supplementary file 1 [file gels-09-00568-s001.zip]

Archive with 2 entries (2 files):
- ESI-04-revised.pdf
- Movie02.mp4
